# Supplementary material for: RNF2 inhibits E-Cadherin transcription to promote hepatocellular carcinoma metastasis via inducing histone mono-ubiquitination
Source: Cell Death Dis. 2023 Apr 11;14(4):261. doi: 10.1038/s41419-023-05785-1 (PMC10085990; doi:10.1038/s41419-023-05785-1)
Supplement: Supplementary file 2 — Supplementary table 1 [file 41419_2023_5785_MOESM2_ESM.xlsx]

## Sheet: Sheet1
Supplementary table 1. Total putative site(s) were predicted in JASPAR database (with relative profile score threshold 80%)
Matrix ID	Name	Score	Relative score	Sequence ID	Start	End	Strand	Predicted sequence
MA1536.1	MA1536.1.NR2C2	10.1867	0.999238	NC_000001.11:185043430-185045529	1542	1549	+	AAGGTCAT
MA1536.1	MA1536.1.NR2C2	8.23545	0.963604	NC_000001.11:185043430-185045529	1633	1640	+	AAGTTCAT
MA0516.3	MA0516.3.SP2	13.6772	0.961255	NC_000001.11:185043430-185045529	1894	1902	+	AGGGCGGGG
MA1536.1	MA1536.1.NR2C2	8.09981	0.961127	NC_000001.11:185043430-185045529	724	731	-	AAGGTTAA
MA1536.1	MA1536.1.NR2C2	7.95109	0.958411	NC_000001.11:185043430-185045529	1163	1170	-	AGGTTCAT
MA1536.1	MA1536.1.NR2C2	7.93506	0.958118	NC_000001.11:185043430-185045529	484	491	+	AGGTTCAA
MA1536.1	MA1536.1.NR2C2	7.76399	0.954994	NC_000001.11:185043430-185045529	1430	1437	+	AAGTTCAG
MA0516.3	MA0516.3.SP2	13.1609	0.95242	NC_000001.11:185043430-185045529	1994	2002	-	GGGGCGGAG
MA0632.2	MA0632.2.TCFL5	12.0687	0.948068	NC_000001.11:185043430-185045529	532	541	-	GCACGCGCCT
MA1536.1	MA1536.1.NR2C2	7.10518	0.942963	NC_000001.11:185043430-185045529	261	268	-	TAGTTCAA
MA1536.1	MA1536.1.NR2C2	6.79381	0.937277	NC_000001.11:185043430-185045529	1702	1709	-	GAGTTCGT
MA1536.1	MA1536.1.NR2C2	6.77778	0.936984	NC_000001.11:185043430-185045529	611	618	-	GAGTTCGA
MA0516.3	MA0516.3.SP2	12.1453	0.93504	NC_000001.11:185043430-185045529	2019	2027	-	AGGGCGGGA
MA1536.1	MA1536.1.NR2C2	6.61646	0.934038	NC_000001.11:185043430-185045529	1798	1805	+	AAGGTTGA
MA1536.1	MA1536.1.NR2C2	6.56833	0.933159	NC_000001.11:185043430-185045529	468	475	-	GAGGTTGC
MA1536.1	MA1536.1.NR2C2	6.46823	0.931331	NC_000001.11:185043430-185045529	1263	1270	-	GATGTCAT
MA1536.1	MA1536.1.NR2C2	6.19027	0.926255	NC_000001.11:185043430-185045529	720	727	+	GAGTTTAA
MA1536.1	MA1536.1.NR2C2	6.14215	0.925376	NC_000001.11:185043430-185045529	441	448	+	AGTGTCAT
MA1536.1	MA1536.1.NR2C2	5.8642	0.9203	NC_000001.11:185043430-185045529	1690	1697	+	AGGTTTAA
MA0516.3	MA0516.3.SP2	11.2052	0.918953	NC_000001.11:185043430-185045529	2023	2031	-	GGGGAGGGC
MA1536.1	MA1536.1.NR2C2	5.69314	0.917176	NC_000001.11:185043430-185045529	1529	1536	+	AAGTTTAG
MA0516.3	MA0516.3.SP2	11.0059	0.915543	NC_000001.11:185043430-185045529	1874	1882	+	GGGGCGTGG
MA1536.1	MA1536.1.NR2C2	5.43168	0.912401	NC_000001.11:185043430-185045529	1003	1010	+	CATGTCAT
MA0632.2	MA0632.2.TCFL5	9.18851	0.909473	NC_000001.11:185043430-185045529	534	543	+	GCGCGTGCCA
MA1536.1	MA1536.1.NR2C2	5.19817	0.908137	NC_000001.11:185043430-185045529	1776	1783	+	CAGGGCAG
MA1536.1	MA1536.1.NR2C2	5.16498	0.907531	NC_000001.11:185043430-185045529	1810	1817	+	GAGGTGGC
MA1536.1	MA1536.1.NR2C2	4.93846	0.903394	NC_000001.11:185043430-185045529	1873	1880	+	GGGGGCGT
MA1536.1	MA1536.1.NR2C2	4.76599	0.900244	NC_000001.11:185043430-185045529	1199	1206	+	TGGTTTAT
MA1536.1	MA1536.1.NR2C2	4.75492	0.900042	NC_000001.11:185043430-185045529	272	279	-	GAGTGCAT
MA1536.1	MA1536.1.NR2C2	4.75136	0.899977	NC_000001.11:185043430-185045529	2021	2028	-	GAGGGCGG
MA1536.1	MA1536.1.NR2C2	4.70051	0.899049	NC_000001.11:185043430-185045529	543	550	-	GGTGTCGT
MA1536.1	MA1536.1.NR2C2	4.47332	0.8949	NC_000001.11:185043430-185045529	1761	1768	+	AGGGTGGG
MA1536.1	MA1536.1.NR2C2	4.47171	0.89487	NC_000001.11:185043430-185045529	1347	1354	+	AATGTCGG
MA1536.1	MA1536.1.NR2C2	4.42529	0.894022	NC_000001.11:185043430-185045529	1996	2003	-	AGGGGCGG
MA1536.1	MA1536.1.NR2C2	4.33963	0.892458	NC_000001.11:185043430-185045529	1518	1525	+	AATGTTAA
MA0632.2	MA0632.2.TCFL5	7.84408	0.891458	NC_000001.11:185043430-185045529	1804	1813	-	CCTCGTGCTC
MA1536.1	MA1536.1.NR2C2	4.24175	0.890671	NC_000001.11:185043430-185045529	1108	1115	+	AAGTGCAG
MA0484.2	MA0484.2.HNF4G	11.9963	0.88938	NC_000001.11:185043430-185045529	907	919	+	GTCAAAGGCCATC
MA0822.1	MA0822.1.HES7	12.343	0.888823	NC_000001.11:185043430-185045529	532	543	+	AGGCGCGTGCCA
MA1536.1	MA1536.1.NR2C2	4.09697	0.888027	NC_000001.11:185043430-185045529	870	877	-	GGTGTTAA
MA1536.1	MA1536.1.NR2C2	4.08503	0.887809	NC_000001.11:185043430-185045529	584	591	+	AGTTTCAC
MA0632.2	MA0632.2.TCFL5	7.46716	0.886408	NC_000001.11:185043430-185045529	1947	1956	+	CCTCGCGCCG
MA1536.1	MA1536.1.NR2C2	4.00542	0.886355	NC_000001.11:185043430-185045529	1799	1806	+	AGGTTGAG
MA0516.3	MA0516.3.SP2	9.26192	0.885699	NC_000001.11:185043430-185045529	1899	1907	+	GGGGCGGTG
MA1536.1	MA1536.1.NR2C2	3.96713	0.885656	NC_000001.11:185043430-185045529	1729	1736	-	GGGTTTGG
MA1536.1	MA1536.1.NR2C2	3.96542	0.885624	NC_000001.11:185043430-185045529	1441	1448	-	AGTGTTAC
MA1536.1	MA1536.1.NR2C2	3.92591	0.884903	NC_000001.11:185043430-185045529	4	11	+	GATGTTAG
MA1536.1	MA1536.1.NR2C2	3.83004	0.883152	NC_000001.11:185043430-185045529	904	911	+	GGCGTCAA
MA1536.1	MA1536.1.NR2C2	3.81451	0.882868	NC_000001.11:185043430-185045529	891	898	-	TGGGTGGA
MA0516.3	MA0516.3.SP2	9.07822	0.882556	NC_000001.11:185043430-185045529	1964	1972	-	GGCGCGGGG
MA1536.1	MA1536.1.NR2C2	3.71944	0.881132	NC_000001.11:185043430-185045529	1033	1040	+	AGTTTCAG
MA1536.1	MA1536.1.NR2C2	3.71481	0.881048	NC_000001.11:185043430-185045529	1893	1900	+	CAGGGCGG
MA0822.1	MA0822.1.HES7	11.5723	0.879304	NC_000001.11:185043430-185045529	532	543	-	TGGCACGCGCCT
MA0632.2	MA0632.2.TCFL5	6.80895	0.877588	NC_000001.11:185043430-185045529	1873	1882	-	CCACGCCCCC
MA1536.1	MA1536.1.NR2C2	3.47849	0.876732	NC_000001.11:185043430-185045529	1680	1687	+	CGGGTGGG
MA1536.1	MA1536.1.NR2C2	3.46113	0.876415	NC_000001.11:185043430-185045529	1170	1177	+	TAGTTTGC
MA1536.1	MA1536.1.NR2C2	3.43045	0.875855	NC_000001.11:185043430-185045529	1898	1905	+	CGGGGCGG
MA0484.2	MA0484.2.HNF4G	11.2886	0.87555	NC_000001.11:185043430-185045529	329	341	-	GTGAAAGTCCACT
MA1536.1	MA1536.1.NR2C2	3.24691	0.872503	NC_000001.11:185043430-185045529	312	319	-	CAGTGCAG
MA1536.1	MA1536.1.NR2C2	3.21594	0.871937	NC_000001.11:185043430-185045529	2052	2059	-	GAGGGGAA
MA1536.1	MA1536.1.NR2C2	3.17677	0.871222	NC_000001.11:185043430-185045529	1651	1658	-	TGGTTTGC
MA1536.1	MA1536.1.NR2C2	3.04609	0.868835	NC_000001.11:185043430-185045529	1939	1946	-	GAGGGTGC
MA1536.1	MA1536.1.NR2C2	3.00438	0.868074	NC_000001.11:185043430-185045529	1623	1630	+	AAGGGTGC
MA1536.1	MA1536.1.NR2C2	2.95231	0.867123	NC_000001.11:185043430-185045529	31	38	-	AATGTGAT
MA1536.1	MA1536.1.NR2C2	2.89799	0.866131	NC_000001.11:185043430-185045529	159	166	-	GATGTTGA
MA1536.1	MA1536.1.NR2C2	2.88133	0.865827	NC_000001.11:185043430-185045529	1937	1944	-	GGGTGCGC
MA1536.1	MA1536.1.NR2C2	2.64235	0.861462	NC_000001.11:185043430-185045529	1596	1603	+	AAGTGTAT
MA1536.1	MA1536.1.NR2C2	2.6388	0.861397	NC_000001.11:185043430-185045529	1760	1767	+	AAGGGTGG
MA1536.1	MA1536.1.NR2C2	2.62632	0.861169	NC_000001.11:185043430-185045529	1564	1571	-	AAGTGTAA
MA1536.1	MA1536.1.NR2C2	2.55596	0.859885	NC_000001.11:185043430-185045529	754	761	+	ACTGTCAC
MA1536.1	MA1536.1.NR2C2	2.47614	0.858427	NC_000001.11:185043430-185045529	700	707	-	GGGGGGAG
MA0632.2	MA0632.2.TCFL5	5.22381	0.856347	NC_000001.11:185043430-185045529	1975	1984	+	GCACGTCCTC
MA0516.3	MA0516.3.SP2	7.54625	0.85634	NC_000001.11:185043430-185045529	1986	1994	-	GGCGCGGGA
MA1536.1	MA1536.1.NR2C2	2.34196	0.855976	NC_000001.11:185043430-185045529	1753	1760	+	AGGTGTAA
MA0753.2	MA0753.2.ZNF740	11.3889	0.853833	NC_000001.11:185043430-185045529	2021	2033	+	CCGCCCTCCCCGC
MA0632.2	MA0632.2.TCFL5	4.91633	0.852227	NC_000001.11:185043430-185045529	268	277	+	ACACATGCAC
MA1536.1	MA1536.1.NR2C2	2.12004	0.851924	NC_000001.11:185043430-185045529	1574	1581	+	AGTTTTAT
MA1536.1	MA1536.1.NR2C2	2.0917	0.851406	NC_000001.11:185043430-185045529	1504	1511	-	GTGGTCAT
MA1536.1	MA1536.1.NR2C2	2.0316	0.850309	NC_000001.11:185043430-185045529	1641	1648	-	AACTTCAC
MA0632.2	MA0632.2.TCFL5	4.70357	0.849376	NC_000001.11:185043430-185045529	1088	1097	+	TCTCGCAGAC
MA1536.1	MA1536.1.NR2C2	1.94144	0.848662	NC_000001.11:185043430-185045529	1638	1645	+	CATGTGAA
MA0632.2	MA0632.2.TCFL5	4.62362	0.848305	NC_000001.11:185043430-185045529	1609	1618	-	TCTCGTACAA
MA1536.1	MA1536.1.NR2C2	1.88891	0.847703	NC_000001.11:185043430-185045529	1836	1843	-	CCGGGCAA
MA0632.2	MA0632.2.TCFL5	4.56659	0.847541	NC_000001.11:185043430-185045529	1927	1936	+	ACACGCGGCG
MA1536.1	MA1536.1.NR2C2	1.7322	0.844841	NC_000001.11:185043430-185045529	1138	1145	-	TATGTGAC
MA1536.1	MA1536.1.NR2C2	1.71747	0.844572	NC_000001.11:185043430-185045529	1041	1048	+	AGCGTTAA
MA0516.3	MA0516.3.SP2	6.85827	0.844567	NC_000001.11:185043430-185045529	1988	1996	-	GAGGCGCGG
MA1536.1	MA1536.1.NR2C2	1.5192	0.840951	NC_000001.11:185043430-185045529	538	545	-	CGTGGCAC
MA1536.1	MA1536.1.NR2C2	1.40031	0.83878	NC_000001.11:185043430-185045529	1902	1909	+	GCGGTGGC
MA1536.1	MA1536.1.NR2C2	1.39354	0.838656	NC_000001.11:185043430-185045529	210	217	+	CATTTTAA
MA1536.1	MA1536.1.NR2C2	1.35838	0.838014	NC_000001.11:185043430-185045529	1871	1878	+	GGGGGGGC
MA1536.1	MA1536.1.NR2C2	1.26469	0.836303	NC_000001.11:185043430-185045529	1536	1543	+	GAGTGGAA
MA1536.1	MA1536.1.NR2C2	1.2263	0.835602	NC_000001.11:185043430-185045529	680	687	-	GGTGTGGT
MA1536.1	MA1536.1.NR2C2	1.21359	0.83537	NC_000001.11:185043430-185045529	15	22	+	GAGGTCTA
MA0632.2	MA0632.2.TCFL5	3.65542	0.835332	NC_000001.11:185043430-185045529	669	678	-	GCTCACGCCT
MA1536.1	MA1536.1.NR2C2	1.18791	0.834901	NC_000001.11:185043430-185045529	911	918	+	AAGGCCAT
MA1536.1	MA1536.1.NR2C2	1.17188	0.834608	NC_000001.11:185043430-185045529	1484	1491	+	AAGGTAAA
MA1536.1	MA1536.1.NR2C2	1.14264	0.834074	NC_000001.11:185043430-185045529	1105	1112	-	CACTTCAT
MA0484.2	MA0484.2.HNF4G	9.15784	0.833911	NC_000001.11:185043430-185045529	650	662	+	CCCAAAGTGCTGA
MA1536.1	MA1536.1.NR2C2	1.13313	0.833901	NC_000001.11:185043430-185045529	328	335	+	AAGTGGAC
MA1536.1	MA1536.1.NR2C2	1.12165	0.833691	NC_000001.11:185043430-185045529	1924	1931	-	CGTGTTGG
MA0516.3	MA0516.3.SP2	6.22095	0.833661	NC_000001.11:185043430-185045529	1941	1949	-	AGGGAGGGT
MA1536.1	MA1536.1.NR2C2	1.08204	0.832968	NC_000001.11:185043430-185045529	637	644	-	AAGGCCAC
MA1536.1	MA1536.1.NR2C2	1.08204	0.832968	NC_000001.11:185043430-185045529	1438	1445	+	AAGGTAAC
MA1536.1	MA1536.1.NR2C2	1.0724	0.832791	NC_000001.11:185043430-185045529	1904	1911	+	GGTGGCGC
MA1536.1	MA1536.1.NR2C2	1.03472	0.832103	NC_000001.11:185043430-185045529	1859	1866	+	GCGGTGGG
MA0632.2	MA0632.2.TCFL5	3.39696	0.831868	NC_000001.11:185043430-185045529	1973	1982	-	GGACGTGCAC
MA1536.1	MA1536.1.NR2C2	1.01968	0.831829	NC_000001.11:185043430-185045529	1848	1855	+	TACGTCGG
MA1536.1	MA1536.1.NR2C2	0.997501	0.831424	NC_000001.11:185043430-185045529	705	712	-	AATGTGGG
MA0753.2	MA0753.2.ZNF740	9.96195	0.831307	NC_000001.11:185043430-185045529	697	709	+	TTTCTCCCCCCAC
MA1536.1	MA1536.1.NR2C2	0.980321	0.83111	NC_000001.11:185043430-185045529	890	897	-	GGGTGGAA
MA1536.1	MA1536.1.NR2C2	0.962767	0.830789	NC_000001.11:185043430-185045529	376	383	+	GATTTTGT
MA1536.1	MA1536.1.NR2C2	0.92923	0.830177	NC_000001.11:185043430-185045529	1453	1460	+	GGGGCCAA
MA0632.2	MA0632.2.TCFL5	3.23277	0.829668	NC_000001.11:185043430-185045529	2003	2012	+	TCGCTCGCTC
MA0632.2	MA0632.2.TCFL5	3.23277	0.829668	NC_000001.11:185043430-185045529	2007	2016	+	TCGCTCGCTC
MA0484.2	MA0484.2.HNF4G	8.90743	0.829017	NC_000001.11:185043430-185045529	983	995	+	TCCAAATTCCTAT
MA1536.1	MA1536.1.NR2C2	0.842659	0.828596	NC_000001.11:185043430-185045529	1973	1980	-	ACGTGCAC
MA0632.2	MA0632.2.TCFL5	3.14982	0.828557	NC_000001.11:185043430-185045529	1635	1644	-	TCACATGAAC
MA1536.1	MA1536.1.NR2C2	0.758168	0.827053	NC_000001.11:185043430-185045529	605	612	-	GAGATCAG
MA1536.1	MA1536.1.NR2C2	0.758168	0.827053	NC_000001.11:185043430-185045529	619	626	-	GAGATCAG
MA1536.1	MA1536.1.NR2C2	0.758168	0.827053	NC_000001.11:185043430-185045529	1289	1296	+	GAGATCAG
MA1536.1	MA1536.1.NR2C2	0.736268	0.826653	NC_000001.11:185043430-185045529	794	801	+	GCTTTCAA
MA1536.1	MA1536.1.NR2C2	0.716456	0.826291	NC_000001.11:185043430-185045529	877	884	-	AAGGACAG
MA1536.1	MA1536.1.NR2C2	0.710586	0.826184	NC_000001.11:185043430-185045529	112	119	+	ACTTTCAT
MA1536.1	MA1536.1.NR2C2	0.694556	0.825891	NC_000001.11:185043430-185045529	1300	1307	+	ACTTTCAA
MA0632.2	MA0632.2.TCFL5	2.84809	0.824514	NC_000001.11:185043430-185045529	1986	1995	+	TCCCGCGCCT
MA1536.1	MA1536.1.NR2C2	0.604714	0.824251	NC_000001.11:185043430-185045529	334	341	+	ACTTTCAC
MA1536.1	MA1536.1.NR2C2	0.534349	0.822966	NC_000001.11:185043430-185045529	1381	1388	+	TGTTTTAG
MA1536.1	MA1536.1.NR2C2	0.473803	0.82186	NC_000001.11:185043430-185045529	1723	1730	-	GGGCTCAG
MA1536.1	MA1536.1.NR2C2	0.444891	0.821332	NC_000001.11:185043430-185045529	681	688	-	GGGTGTGG
MA0753.2	MA0753.2.ZNF740	9.32078	0.821185	NC_000001.11:185043430-185045529	1868	1880	-	ACGCCCCCCCGGC
MA1536.1	MA1536.1.NR2C2	0.432091	0.821098	NC_000001.11:185043430-185045529	743	750	+	AGAGTCAG
MA1536.1	MA1536.1.NR2C2	0.421594	0.820906	NC_000001.11:185043430-185045529	1829	1836	+	CCGGGCGT
MA1536.1	MA1536.1.NR2C2	0.36576	0.819887	NC_000001.11:185043430-185045529	1821	1828	+	GCCGTCAT
MA1536.1	MA1536.1.NR2C2	0.363758	0.81985	NC_000001.11:185043430-185045529	634	641	+	CCGGTGGC
MA1536.1	MA1536.1.NR2C2	0.320211	0.819055	NC_000001.11:185043430-185045529	446	453	+	CATGGCGC
MA1536.1	MA1536.1.NR2C2	0.292273	0.818545	NC_000001.11:185043430-185045529	701	708	-	TGGGGGGA
MA0516.3	MA0516.3.SP2	5.29225	0.817769	NC_000001.11:185043430-185045529	499	507	-	GAGGCAGGA
MA0516.3	MA0516.3.SP2	5.29225	0.817769	NC_000001.11:185043430-185045529	925	933	-	GAGCCGGGA
MA0484.2	MA0484.2.HNF4G	8.33042	0.817742	NC_000001.11:185043430-185045529	1629	1641	+	GCCGAAGTTCATG
MA1536.1	MA1536.1.NR2C2	0.238912	0.81757	NC_000001.11:185043430-185045529	466	473	-	GGTTGCAG
MA1536.1	MA1536.1.NR2C2	0.1972	0.816808	NC_000001.11:185043430-185045529	306	313	-	AGTTGCAG
MA1536.1	MA1536.1.NR2C2	0.193075	0.816733	NC_000001.11:185043430-185045529	1324	1331	+	CAGCTCAT
MA1536.1	MA1536.1.NR2C2	0.185991	0.816604	NC_000001.11:185043430-185045529	1832	1839	+	GGCGTTGC
MA1536.1	MA1536.1.NR2C2	0.182666	0.816543	NC_000001.11:185043430-185045529	1630	1637	-	AACTTCGG
MA1536.1	MA1536.1.NR2C2	0.177045	0.81644	NC_000001.11:185043430-185045529	1920	1927	+	CAGGCCAA
MA0632.2	MA0632.2.TCFL5	2.22263	0.816132	NC_000001.11:185043430-185045529	609	618	+	TCTCGAACTC
MA1536.1	MA1536.1.NR2C2	0.140446	0.815772	NC_000001.11:185043430-185045529	239	246	-	GTGTTCAT
MA0516.3	MA0516.3.SP2	5.14408	0.815234	NC_000001.11:185043430-185045529	1761	1769	+	AGGGTGGGC
MA1536.1	MA1536.1.NR2C2	0.108738	0.815193	NC_000001.11:185043430-185045529	69	76	-	TAGTGGAA
MA1536.1	MA1536.1.NR2C2	0.0736768	0.814553	NC_000001.11:185043430-185045529	1059	1066	-	TAGGTCCT
MA1536.1	MA1536.1.NR2C2	0.0736768	0.814553	NC_000001.11:185043430-185045529	1386	1393	+	TAGGTAAT
MA1536.1	MA1536.1.NR2C2	0.0703569	0.814492	NC_000001.11:185043430-185045529	186	193	-	TGTGTGGT
MA1536.1	MA1536.1.NR2C2	0.0666168	0.814424	NC_000001.11:185043430-185045529	122	129	-	AACTTTAT
MA1536.1	MA1536.1.NR2C2	0.0505867	0.814131	NC_000001.11:185043430-185045529	769	776	-	AACTTTAA
MA0753.2	MA0753.2.ZNF740	8.86446	0.813982	NC_000001.11:185043430-185045529	699	711	+	TCTCCCCCCACAT
MA1536.1	MA1536.1.NR2C2	-0.0321957	0.812619	NC_000001.11:185043430-185045529	673	680	-	TAGCTCAC
MA1536.1	MA1536.1.NR2C2	-0.0321957	0.812619	NC_000001.11:185043430-185045529	1135	1142	+	TAAGTCAC
MA1536.1	MA1536.1.NR2C2	-0.0437556	0.812408	NC_000001.11:185043430-185045529	1870	1877	+	CGGGGGGG
MA1536.1	MA1536.1.NR2C2	-0.059987	0.812112	NC_000001.11:185043430-185045529	1769	1776	-	GGCTTCGG
MA1536.1	MA1536.1.NR2C2	-0.09959	0.811388	NC_000001.11:185043430-185045529	670	677	+	GGCGTGAG
MA1536.1	MA1536.1.NR2C2	-0.152178	0.810428	NC_000001.11:185043430-185045529	1971	1978	+	CCGTGCAC
MA0632.2	MA0632.2.TCFL5	1.78928	0.810326	NC_000001.11:185043430-185045529	1806	1815	+	GCACGAGGTG
MA1536.1	MA1536.1.NR2C2	-0.197162	0.809607	NC_000001.11:185043430-185045529	459	466	+	CGGCTCAC
MA1536.1	MA1536.1.NR2C2	-0.197162	0.809607	NC_000001.11:185043430-185045529	629	636	-	CGGATCAC
MA1536.1	MA1536.1.NR2C2	-0.209211	0.809387	NC_000001.11:185043430-185045529	370	377	+	TATTTTGA
MA1536.1	MA1536.1.NR2C2	-0.2396	0.808832	NC_000001.11:185043430-185045529	953	960	-	TGGTGTGT
MA1536.1	MA1536.1.NR2C2	-0.253727	0.808574	NC_000001.11:185043430-185045529	1977	1984	-	GAGGACGT
MA1536.1	MA1536.1.NR2C2	-0.269757	0.808281	NC_000001.11:185043430-185045529	1698	1705	+	GAGGACGA
MA0753.2	MA0753.2.ZNF740	8.40516	0.806731	NC_000001.11:185043430-185045529	1870	1882	-	CCACGCCCCCCCG
MA1536.1	MA1536.1.NR2C2	-0.359599	0.80664	NC_000001.11:185043430-185045529	452	459	-	GAGATCGC
MA0516.3	MA0516.3.SP2	4.56006	0.80524	NC_000001.11:185043430-185045529	686	694	-	AAGGCTGGG
MA1536.1	MA1536.1.NR2C2	-0.450617	0.804978	NC_000001.11:185043430-185045529	183	190	-	GTGGTTAG
MA1536.1	MA1536.1.NR2C2	-0.460113	0.804805	NC_000001.11:185043430-185045529	1414	1421	+	TACTTCGT
MA0516.3	MA0516.3.SP2	4.52574	0.804653	NC_000001.11:185043430-185045529	1959	1967	-	GGGGAGGCC
MA0516.3	MA0516.3.SP2	4.51871	0.804532	NC_000001.11:185043430-185045529	1907	1915	+	GGCGCGGGT
MA1536.1	MA1536.1.NR2C2	-0.477546	0.804486	NC_000001.11:185043430-185045529	393	400	+	TGTTTTGT
MA1536.1	MA1536.1.NR2C2	-0.477546	0.804486	NC_000001.11:185043430-185045529	398	405	+	TGTTTTGT
MA1536.1	MA1536.1.NR2C2	-0.488618	0.804284	NC_000001.11:185043430-185045529	1123	1130	-	GATTGCGT
MA1536.1	MA1536.1.NR2C2	-0.493576	0.804193	NC_000001.11:185043430-185045529	403	410	+	TGTTTTGA
MA1536.1	MA1536.1.NR2C2	-0.498323	0.804107	NC_000001.11:185043430-185045529	983	990	-	AATTTGGA
MA1536.1	MA1536.1.NR2C2	-0.503031	0.804021	NC_000001.11:185043430-185045529	1681	1688	+	GGGTGGGA
MA1536.1	MA1536.1.NR2C2	-0.592873	0.80238	NC_000001.11:185043430-185045529	1762	1769	+	GGGTGGGC
MA1536.1	MA1536.1.NR2C2	-0.643964	0.801447	NC_000001.11:185043430-185045529	2079	2086	-	GGGGCCGC
MA1536.1	MA1536.1.NR2C2	-0.682145	0.80075	NC_000001.11:185043430-185045529	1684	1691	+	TGGGACAG
MA0632.2	MA0632.2.TCFL5	1.04429	0.800343	NC_000001.11:185043430-185045529	270	279	+	ACATGCACTC
